# Supplementary material for: Rapid Diagnostic Test for Hepatitis B Virus Viral Load Based on Recombinase Polymerase Amplification Combined with a Lateral Flow Read-Out
Source: Diagnostics (Basel). 2022 Mar 2;12(3):621. doi: 10.3390/diagnostics12030621 (PMC8946908; doi:10.3390/diagnostics12030621)
Supplement: Supplementary file 1 [file diagnostics-12-00621-s001.zip]

Archive with 1 entries (1 files):
- diagnostics-1568232-supplementary.pdf
